# Supplementary material for: HepatoPredict Accurately Selects Hepatocellular Carcinoma Patients for Liver Transplantation Regardless of Tumor Heterogeneity
Source: Cancers (Basel). 2025 Feb 2;17(3):500. doi: 10.3390/cancers17030500 (PMC11816190; doi:10.3390/cancers17030500)
Supplement: Supplementary file 1 [file cancers-17-00500-s001.zip]

Archive with 1 entries (1 files):
- cancers-3412002-supplementary.pdf
